# Supplementary material for: Evaluation of copromicroscopy, multiplex-qPCR and antibody serology for monitoring of human ascariasis in endemic settings
Source: PLoS Negl Trop Dis. 2024 Jun 18;18(6):e0012279. doi: 10.1371/journal.pntd.0012279 (PMC11216587; doi:10.1371/journal.pntd.0012279)
Supplement: S1 Data — (XLSX) [file pntd.0012279.s005.xlsx]

## Sheet: IgG
Sample ID	Positive by microscopy and PCR	Positive microscopy only	ES Conc. (AU)	Adult lysate Conc.(AU)	L3 lysate Conc. (AU)
417	Positive	Positive	3888.72	8418.4	348.45
219	Positive	Positive	21508.3	21458.8	1036.68
443	Positive	Positive	28285.6	11215.2	166.332
241	Positive	Positive	13565	10953.6	294.097
253	Positive	Positive	22302.4	39809	583.028
19	Positive	Positive	36158.9	62448.6	728.587
16	Positive	Positive	30211.4	44394.1	1066.11
22	Positive	Positive	24497.8	14351.2	402.103
206	Negative	Negative	16560.1	16967.3	409.202
283	Negative	Negative	2588.32	3542.41	151.722
286	Negative	Negative	23630.4	40379.3	1978.91
275	Negative	Negative	5943.65	9917.53	286.947
272	Negative	Negative	4419.28	11271.3	317.324
273	Negative	Negative	15101.5	11921	136.734
282	Positive	Negative	4921.3	10274.9	368.104
47	Positive	Positive	25244.2	14862.8	348.906
48	Positive	Positive	13746.6	14096.6	278.706
52	Positive	Positive	56998.5	47322.4	345.059
65	Positive	Positive	54044.7	23754	232.806
393	Positive	Positive	50606.2	55265.1	1631.34
115	Positive	Positive	45144.5	41404.1	754.356
171	Positive	Positive	32927.1	27547.6	341.445
198	Positive	Positive	18040.7	27576.7	411.732
277	Negative	Negative	5445.6	12152.3	272.438
299	Negative	Negative	12196.7	19997.6	226.604
238	Negative	Negative	9945.22	19035.5	387.593
235	Negative	Negative	7487.72	2350.3	56.8092
249	Negative	Negative	3812.35	3235.42	190.252
269	Negative	Negative	7474.88	87131.9	1436.91
452	Negative	Negative	6221.88	31766.9	364.46
405	Negative	Negative	21277.8	18310	438.511
420	Negative	Negative	5792.29	16593.8	439.807
157	Positive	Positive	89795.6	79207.5	1373.22
136	Positive	Positive	6500.76	14609.5	502.65
291	Positive	Negative	1271.67	10109.5	192.346
224	Positive	Negative	3490.27	15571.4	215.438
270	Negative	Negative	3160.22	10744.4	529.023
271	Negative	Negative	2128.77	5563.12	291.531
280	Negative	Negative	4942.3	11849.7	227.931
203	Negative	Negative	6217.34	11091	362.159
141	Negative	Negative	8004.22	15327.2	918.165
466	Positive	Positive	8600.44	22866.3	794.102
285	Negative	Negative	1795.48	3509.79	358.952
444	Positive	Negative	15287.3	7196.83	364.653
468	Positive	Positive	25583.4	78568.7	1718.91
408	Negative	Negative	8720.17	18219.5	530.761
410	Negative	Negative	9858.96	9005.77	78.3563
465	Positive	Negative	41724.3	30754.7	1036.1
460	Positive	Negative	21701.1	12562.7	158.583
401	Positive	Negative	34345.9	33856.7	111.197
343	Positive	Positive	85370.8	45267.7	1971.64
424	Negative	Negative	21494.7	83141.4	579.333
74	Positive	Positive	81425.6	99112.9	1568.66
387	Negative	Negative	4862.39	7408.25	177.984
195	Positive	Negative	35663.5	19942	599.708
152	Positive	Negative	13118.8	43233.6	1392.45
126	Positive	Positive	14688.4	49628.8	1697.47
119	Positive	Positive	3063.44	8896.58	243.779
390	Negative	Negative	6730.27	18542.5	595.148
307	Negative	Negative	9822.29	25225.1	823.465
314	Negative	Negative	1814.67	16077.8	449.665
321	Negative	Negative	1499.36	2689.45	123.295
342	Negative	Negative	5502.58	7358.14	190.937
333	Negative	Negative	23164.9	71823.2	1758.71
149	Positive	Positive	4272.4	3545.33	80.2663
172	Positive	Positive	28366.2	49648.2	1754.15
317	Negative	Negative	7879.75	10324.5	395.551
324	Negative	Negative	12445.4	49093.8	1473.19
388	Positive	Positive	10443.7	7959.22	202.425
329	Positive	Positive	9207.31	20499.9	371.698
469	Negative	Negative	2096.26	10601.8	220.184
457	Negative	Negative	608.061	1	62.721
12	Positive	Positive	3112.59	3571.86	236.24
5	Positive	Negative	3040.36	13740.4	957.987
237	Negative	Negative	1791.97	11158.1	721.639
449	Negative	Negative	1996.14	20542.3	587.985
325	Negative	Negative	2418.12	6847.01	130.459
327	Negative	Negative	5316.21	22169	136.642
340	Negative	Negative	3574.63	1635.26	74.3516
332	Negative	Negative	9402.59	24726.4	357.166
450	Negative	Negative	2766.34	23530.7	692.074
451	Negative	Negative	1632.47	8779.37	189.87
454	Negative	Negative	6414.26	14588.3	198.307
442	Negative	Negative	9954.5	44190	717.559
349	Negative	Negative	7411.29	13223.8	547.146
331	Negative	Negative	25879.6	70593.3	1815.97
42	Negative	Negative	6760.01	9291.63	319.371
382	Negative	Negative	36275.7	92534.8	2206.28
51	Positive	Positive	8003.5	10995.2	362.024
8	Positive	Positive	80372.9	94594.2	2227.24
58	Negative	Negative	8101.94	15196.9	839.716
431	Negative	Negative	4856.19	16917.8	889.784
434	Negative	Negative	9335.26	20016.2	277.811
433	Negative	Negative	24291.2	33876.5	960.047
87	Negative	Negative	10420.1	13426.1	304.311
33	Negative	Negative	6864.78	26183.5	673.057
71	Positive	Positive	24714.9	30216	474.211
95	Positive	Negative	38221.8	43281.1	310.304
91	Positive	Positive	61225.2	28493	556.752
404	Negative	Negative	9212.68	10474.6	408.41
403	Negative	Negative	18239.9	35561.1	859.979
415	Negative	Negative	4238.61	5990.42	217.73
411	Positive	Positive	31306.6	20100	439.58
425	Negative	Negative	23043.1	49244.6	793.941

## Sheet: IgA
Sample ID	ES Conc. (AU)	Adult lysate Conc. (AU)	L3 lysate Conc. (AU)
417	1965.72	5886.68	113.348
219	36686.3	99112.9	1578.59
443	44122.3	46401.5	121.356
241	36455.1	36088.2	453.093
253	23946.2	32955.9	517.762
19	30042.2	17584.1	192.248
16	16480.8	9359	116.31
22	11593.1	10244.7	178.007
206	12234.6	9654.03	164.586
283	7862.52	4872.51	120.22
286	6423.64	8904.12	387.003
275	38320.1	45911.7	669.054
272	4184.3	7302.08	126.525
273	895.006	1566.65	17.0249
282	7937.02	14725.2	314.096
47	16994.5	11292.3	239.404
48	11284.4	11834.7	183.715
52	80242.1	50684	539.773
65	20905.3	27326	463.775
393	58238.7	53438.3	793.068
115	68711.2	21760.9	1534.49
171	36627.5	21532.2	370.591
198	20522.5	41042.7	531.311
277	3898.02	11248.5	120.644
299	9347.79	13221.2	223.435
238	9777.47	14925.5	157.454
235	2878.16	3663.72	49.5856
249	5717.61	10777.2	210.304
269	4108.45	9203.7	216.559
452	8919.63	22210.1	275.494
405	25640.4	21784.1	528.852
420	8446.63	16386.3	228.701
157	23610.3	56216.7	1032.9
136	22192.7	13067.6	445.001
291	3264.88	6346.07	217.278
224	4780.12	3245.03	89.3697
270	5638.26	11074.8	238.503
271	5293.93	9028.33	263.398
280	11638.9	6950.28	228.21
203	3463.61	14394.7	138.335
141	25807	28051.1	1560.43
466	17917.8	40888.6	431.204
285	10055.2	28088.1	1571.91
444	37956.7	21859.9	889.336
468	29694.1	88320	1395.73
408	19128.7	32468.1	821.489
410	12972.2	13959.8	321.885
465	15554.8	20962.5	353.24
460	10203.2	11078.6	249.088
401	90037.2	98312	2070.73
343	3144.78	2920.78	32.4945
424	42898.7	70902.7	1747.83
74	88626.3	96791	1181.61
387	16372.1	31253.7	614.079
195	53267.2	29078.4	770.223
152	47894	49834.7	1645.73
126	31509.3	31803.1	810.654
119	8605.54	117090	351.399
390	18269.5	37324.2	1390.02
307	22999.8	64902.9	1336.47
314	6441.19	15380.4	390.419
321	4114.32	10417.2	414.284
342	78339.7	37153.5	671.541
333	20083.7	34847.4	1824.41
149	9457.68	23205.5	532.646
172	13551	12748.5	457.132
317	10943.6	10496.8	243.809
324	8524.53	25823.4	1257.27
388	32552.5	30997.4	1723.15
329	6694.49	9696.57	82.091
469	8795.14	29848.5	766.466
457	3945.17	5968.66	104.144
12	9661.67	18181	524.759
5	3616.85	20182.2	222.324
237	7238.89	6197.88	220.695
449	4395.62	13120.7	189.62
325	9764.64	25342.8	341.472
327	13941.2	31587.9	317.147
340	17519	26636.3	617.899
332	54254.5	76369.4	170.825
450	12015.7	10305	159.64
451	5844.13	16026	416.586
454	8782.25	19014.9	551.915
442	20226.4	24604	634.636
349	14256.5	15124	399.806
331	49252.1	79178.3	2066.06
42	13405.9	16046.9	267.433
382	18962.3	29965.8	921.129
51	14687.4	23361.4	589.51
8	85764.3	92341.5	1771.09
58	11752.9	24359.5	1039.87
431	3689.95	9842.44	114.118
434	19200.8	46680.6	452.569
433	34079.9	106272	870.656
87	8390.13	16611.7	287.854
33	13783.2	16214.2	311.172
71	79864.3	62450.7	1650.52
95	12943.3	16548.8	577.867
91	58089.4	30220.6	1363.54
404	18625.3	21268.6	650.651
403	18949.8	23345.4	490.96
415	19401.3	24223.6	217.95
411	99721.9	101563	1731.79
425	27006.1	34624.8	414.187

## Sheet: IgM
Sample ID	ES Conc. (AU)	Adult lysate Conc. (AU)	L3 lysate Conc. (AU)
417	9476.59	24372.8	2847.61
219	42055.9	53974	6852.68
443	15140.6	13191	1550.65
241	17836.3	11977.8	1250.26
253	9860.33	10609.7	1426.32
19	85978.1	49274.3	5362.68
16	6013.06	7729.72	820.884
22	8688.63	9314.54	1183.97
206	6103.64	6522.95	679.804
283	6393.02	11784.8	1440.86
286	4980.4	7687.43	753.546
275	10858.6	14371	1057.18
272	15707.9	17834.8	2600.64
273	30028.9	35520.9	3260.7
282	13798.4	14183.8	1862.68
47	31980.1	28806.7	2288.99
48	15328.2	16015.6	1728.31
52	79145.1	76786.7	8734.83
65	69134	39362.7	2850.26
393	32034	41270.9	4606.45
115	63465.5	40407.1	4215.24
171	26993.7	22626.4	4521.92
198	27220.1	53740.2	4068.72
277	14250.6	16853.3	1583.78
299	6819.12	9834.97	1124.45
238	6593.14	13317.3	1797.88
235	7453.36	8510.03	969.375
249	16904.9	22198.4	3588.27
269	8708.2	14030.5	1562.52
452	10066.5	14196.7	1203.38
405	8705.26	20342	3123.63
420	27348.4	50059	2879.81
157	20813.4	23991.2	3384.12
136	22521.2	25473.3	3599.41
291	8346.06	11826.5	1629.88
224	5393.58	6210.8	705.826
270	10026.7	12980.9	1187.52
271	6886.63	8866.98	1315.13
280	35246.1	38709	3897.31
203	7134.89	7222.2	861.558
141	10791.7	12335.9	1734.79
466	22395.1	12840.3	2269.47
285	11562.4	14552.6	2644.52
444	68358.4	42988.2	5801.49
468	11091.1	11332.4	1350.76
408	26266.7	23601.1	3507.62
410	36623.1	26009.2	2909.78
465	12374.6	17567.2	1681.15
460	22852.4	38826.8	2477.33
401	29845.7	48635.1	4846.03
343	42550.3	57280.2	3074.1
424	45919.7	37551.8	4740.92
74	40022.5	39902.8	3231.61
387	43648.8	89861.5	5708.54
195	47176	38176.4	5793.47
152	111139	98761.8	11822.8
126	21416.4	23434.1	2396.57
119	19412.3	33726.2	4116.67
390	25571.9	68051.8	4778.5
307	21660	32664.2	4563.36
314	15655.3	19877	2068.3
321	6223.64	6900.64	1074.43
342	32589.2	46761.5	4611.18
333	10986.9	8132.71	839.327
149	45757.1	104464	5398.51
172	29223.1	28634.8	7107.27
317	25022.4	23942	1648.38
324	2827.91	3785.74	553.926
388	10157.9	14317.7	1642.15
329	9458.16	11354.3	1028.84
469	12767	27848.2	2430.79
457	6929.61	7081.93	865.077
12	20231.4	21063.1	2305.85
5	9300.44	18973.8	1356.98
237	15024.5	9555.35	1061.67
449	15516.5	25581	1718.81
325	20791	42061.6	2554.72
327	41753.6	97024.3	4534.75
340	18380	20285.1	1314.26
332	11650.4	11617.2	1150.26
450	7192.64	8162.93	844.072
451	20440	26027.5	3545.04
454	20959.8	33746.5	3913.16
442	22435	33039	2463.62
349	14936.5	15928.3	2203.21
331	10054.8	12187.4	1540.28
42	24842.1	32917.7	2531.69
382	27239.4	32203.3	2570.05
51	9725.83	11753.3	1105.4
8	59241.4	63406.2	4333.87
58	23810.7	33066.2	4966.74
431	7857.41	13299.5	889.951
434	19212.5	24351.2	1243.32
433	19737.6	26566.9	1333.23
87	10858.2	12995.7	918.833
33	10096.3	9337.73	876.288
71	89773.4	38636.7	3487.56
95	46254.2	55990.5	5656.94
91	20634.9	17753.7	2078.98
404	25324	29949.2	3054.36
403	15268.9	17556.2	3102.37
415	17227.4	21366.3	948.805
411	83199.7	103289	8431.12
425	68984.2	88574.1	3079.26

## Sheet: IgE
Sample ID	ES Conc. (AU)	Adult lysate Conc. (AU)
417	220.67	57.027
219	488.711	339.987
443	763.816	250.445
241	114.288	5.975
253	2827.4	1971.43
19	2511.36	1347.78
16	131.094	1.721
22	170.473	52.153
206	3034.65	706.961
283	142.441	93.559
286	4604.8	1556.6
275	58.035	33.887
272	71.104	57.359
273	1137.04	707.278
282	918.822	337.566
47	124.132	48.902
48	3124.62	3534.8
52	572.567	90.865
65	95.741	40.89
393	2346.2	2008.21
115	625.33	275.965
171	1541.08	258.367
198	278.574	146.734
277	144.724	119.439
299	355.715	101.024
238	27.753	1.919
235	23.489	8.519
249	75.351	17.408
269	29.39	9.424
452	108.807	47.546
405	417.315	23.12
420	131.958	20.461
157	346.802	208.111
136	150.967	105.488
291	25.552	43.467
224	3.588	17.131
270	65.078	419.471
271	15.046	169.054
280	95.571	12.438
203	61.542	0.27
141	1.29	0.235
466	8.822	23.517
285	34.889	46.913
444	3534.78	764.807
468	76.454	57.182
408	157.17	11.877
410	22.89	4.193
465	2436.26	151.699
460	60.292	0.425
401	28.935	20.13
343	155.597	17.827
424	270.016	230.706
74	4238.94	1006.7
387	72.82	174.761
195	290.99	7.01
152	168.085	50.889
126	100.551	32.808
119	33.239	11.585
390	38.788	0.238
307	91.348	11.268
314	18.054	53.125
321	25.419	16.3
342	257.968	597.24
333	204.677	103.255
149	6.597	4.138
172	2625.3	1556.27
317	172.273	17.283
324	64.379	21.691
388	543.067	496.719
329	79.883	19.948
469	100.037	16.253
457	90.542	15.401
12	93.042	171.431
5	217.767	41.639
237	65.724	45.904
449	87.719	34.35
325	1275.58	210.581
327	98.892	17.382
340	82.135	14.863
332	50.391	59.78
450	53.053	52.398
451	13.864	2.308
454	45.49	10.129
442	127.065	44.647
349	144.211	24.99
331	108.129	22.532
42	227.549	48.706
382	376.914	650.046
51	202.825	63.277
8	2846.7	1824.28
58	52.031	25.504
431	86.359	29.147
434	112.2	116.448
433	186.565	66.655
87	194.021	104.391
33	707.688	54.251
71	273.506	36
95	193.221	50.388
91	3227.4	411.502
404	91.421	54.576
403	113.111	22.426
415	48.442	21.78
411	129.442	34.852
425	101.773	43.056

## Sheet: IgG1
Sample ID	ES Conc. (AU)	Adult lysate Conc. (AU)
417	710.383	475.623
219	4274.7	3991.73
443	6048.86	2988.71
241	795.05	618.831
253	2370.95	3667.79
19	4250.82	15972.9
16	1903.69	1928.86
22	1461.22	1464.7
206	1632.02	1165.61
283	757.476	929.72
286	1662.05	3323.93
275	493.57	542.965
272	391.006	631.212
273	1264.58	1525.63
282	807.332	1030.85
47	3527.92	3494.7
48	1866.12	3464.6
52	2580.87	4722.92
65	3124.15	2581.9
393	2399.18	2555.84
115	4329.49	2293.88
171	3410.7	4191.4
198	2019	3239.65
277	540.138	1152.06
299	376.644	771.016
238	909.027	1816.64
235	1856.98	183.409
249	475.39	393.961
269	460.467	2661.99
452	230.514	354.558
405	2948.27	3389.44
420	122.035	198.147
157	5443.64	5360.16
136	1640.17	1188.58
291	196.823	1499.62
224	181.318	273.025
270	651.12	2207.8
271	209.555	529.753
280	692.09	970.815
203	1455.42	2577.74
141	389.862	662.52
466	1290.11	1719
285	197.816	561.566
444	2771.07	816.012
468	2285.97	3302.53
408	1379.34	2247.34
410	1225.04	1228.22
465	6233.23	3489.55
460	3503.36	961.17
401	4367.99	3609.49
343	4555.96	3056.7
424	1981.69	4117.64
74	12910.7	10677.6
387	607.824	1172.22
195	2159.65	1749.23
152	1832.61	2148.25
126	818.361	1434.48
119	353.646	875.503
390	1028.84	1810.58
307	2007.34	2307.45
314	127.996	710.347
321	222.294	457.482
342	1015.61	932.832
333	3011.12	6033.52
149	526.223	394.986
172	4481.04	8057.06
317	767.316	1054.45
324	263.447	3332.92
388	1433.92	662.614
329	2047.4	2039.24
469	325.879	1253.35
457	91.203	459.081
12	592.978	769.988
5	700.844	2040.9
237	155.913	851.303
449	142.222	1263.68
325	322.7	397.177
327	174.245	290.006
340	353.656	284.559
332	2075.24	4283.23
450	198.043	616.132
451	276.598	717.87
454	623.218	1399.79
442	1572.97	1257.46
349	409.991	795.747
331	2569.7	5045.4
42	834.562	609.762
382	2938.38	3368.76
51	1054.34	1257.83
8	9194.8	4194.48
58	421.157	608.788
431	826.132	3728.62
434	1158.17	1026.13
433	2268.27	1760.87
87	808.755	824.009
33	1227.19	3309
71	2553.59	2571.65
95	13314.4	8820.21
91	7347.13	4773.42
404	333.493	533.053
403	1121.62	1083.31
415	159.279	373.809
411	2450.04	1110.98
425	1034.84	1156.7

## Sheet: IgG2
Sample ID	ES Conc. (AU)	Adult lysate Conc. (AU)
417	466.198	1461.14
219	1298.64	2481.76
443	981.579	727.338
241	2566.11	2648.67
253	1318.38	6138.36
19	1357.38	1192.86
16	13798.9	13504.4
22	4435.09	1953.05
206	3783.1	3787.79
283	122.742	284.742
286	3082.1	6914.6
275	1370.64	1904.9
272	400.767	1258.69
273	1883.72	704.721
282	562.689	1190.87
47	1361.09	911.73
48	1346.68	1435.26
52	2672.89	1032.67
65	2166.48	1106.96
393	2467.39	5048.81
115	2699.92	5350.61
171	1075.63	1185.58
198	485.143	1445.84
277	546.276	1444.37
299	1447.52	2871.24
238	1743.73	3136.59
235	67.961	64.453
249	357.429	225.499
269	492.34	8806.69
452	710.9	3508.74
405	1036.57	1229.21
420	501.093	2269.62
157	32342.3	19514.2
136	158.979	599.031
291	130.005	201.709
224	664.282	4323.7
270	189.702	819.868
271	242.604	855.012
280	659.206	2726.73
203	987.903	2680.27
141	1523.53	2799.94
466	733.921	4457.53
285	256.476	552.5
444	542.324	890.617
468	2632.78	10487.4
408	1413.57	3035.71
410	778.241	462.6
465	1665.47	2734.49
460	614.007	1392.02
401	3788	3794.17
343	6937.28	4823.37
424	1375.83	6481.72
74	20691.3	24468.2
387	474.372	129.312
195	3254.24	2034.26
152	494.281	3955.78
126	3372.58	12534.1
119	288.844	720.98
390	1284.16	1799.23
307	932.84	3873.05
314	138.012	2520.21
321	381.89	610.772
342	209.741	504.851
333	4645.44	28786.2
149	211.054	182.547
172	614.767	1349.75
317	828.322	1331.9
324	2113.62	11265
388	1390.85	1868.82
329	2207.94	6598.69
469	403.598	1943.7
457	109.651	287.707
12	222.825	492.248
5	351.37	3549.85
237	303.984	2365.43
449	411.577	3687.91
325	101.873	864.457
327	974.382	1686.96
340	364.202	357.932
332	934.269	2117.03
450	338.231	3262.82
451	75.034	637.403
454	187.658	216.075
442	509.336	5861.62
349	910.04	1130.42
331	4846.14	13069.8
42	741.347	1439.29
382	1941.03	11116.4
51	1714.26	1653.51
8	8599.44	12123.3
58	796.84	664.072
431	141.03	444.252
434	561.639	963.509
433	1731.92	3140.52
87	775.883	577.84
33	349.646	1638.97
71	855.17	602.206
95	2662.16	2717.52
91	1712.98	695.813
404	2228.3	1763.86
403	2111.52	3834.74
415	447.502	266.574
411	1485.41	874.442
425	3802.45	2360.26

## Sheet: IgG3
Sample ID	ES Conc. (AU)	Adult lysate Conc. (AU)
417	1195.83	459.108
219	2094.76	1235.81
443	2718.53	548.034
241	1687	661.537
253	699.307	643.817
19	3412.19	975.39
16	449.087	744.425
22	1161.26	860.862
206	2213.45	1452.08
283	441.65	944.591
286	765.352	1362.86
275	5285.56	1703.81
272	600.873	449.062
273	2527.38	1584.71
282	879.441	829.102
47	2088.22	547.013
48	3079.1	2374.93
52	3957.84	4877.87
65	9930.17	1485.52
393	2592.87	1750.76
115	5048.76	13130.1
171	2440.86	5737.31
198	3932.88	2867.09
277	1606.67	1175.76
299	1168.26	2570.3
238	1523.76	1039.36
235	291.207	201.437
249	317.327	473.295
269	377.158	5815.5
452	1342.02	1597.56
405	1014.2	1013.5
420	573.341	1211.63
157	5011.76	14248.2
136	745.579	1938.15
291	657.497	410.394
224	805.321	890.314
270	3352.99	3451.17
271	214.373	335.407
280	1545.64	1261.84
203	1635.14	635.83
141	1032.49	3760.7
466	717.442	5489.82
285	1380.54	388.69
444	2014.59	2032.6
468	3761.72	7124
408	676.527	602.073
410	273.337	809.163
465	4857.39	7469.11
460	22105.9	2615.43
401	1779.29	851.962
343	28565.9	13742.9
424	5039.89	12084.8
74	7301.59	5673.15
387	1153.62	3753.19
195	17589.3	3908.14
152	2440.58	10485.2
126	5814.55	2326.78
119	600.776	1427.24
390	1580.73	770.816
307	954.518	1859.62
314	853.918	4436.56
321	231.003	460.905
342	5303.89	3601.49
333	11066.3	18234.4
149	427.054	376.641
172	12896.6	9432.32
317	1813.69	1548.85
324	162.075	322.641
388	530.93	213.877
329	1625.84	4762.15
469	1016.37	638.138
457	336.343	236.692
12	628.249	847.686
5	714.849	1822.75
237	939.631	773.37
449	286.315	364.797
325	2036.95	1375.66
327	275.708	878.513
340	3509.68	856.851
332	513.564	636.458
450	890.423	455.748
451	287.446	258.664
454	929.282	812.89
442	1212.91	2600.25
349	348.544	306.531
331	2800.72	8506.8
42	1344.05	2239.64
382	9473.37	10695
51	1106.86	940.405
8	4342.67	2101.24
58	4015.98	3651.84
431	1502.95	1094.97
434	8625.22	6176.98
433	3842.28	691.428
87	312.798	373.188
33	490.005	696.089
71	6070.47	2184.73
95	2918.53	1928.8
91	511.175	1217.34
404	1767.39	708.774
403	364.341	1362.34
415	305.389	275.967
411	1599.76	624.812
425	399.916	373.235

## Sheet: IgG4
Sample ID	ES Conc. (AU)	Adult lysate Conc. (AU)
417	515.11	340.703
219	7429.81	10190.1
443	260.687	63.442
241	234.004	38.964
253	5579.04	2255.33
19	2390.53	6493.6
16	883.131	741.128
22	344.053	394.805
206	2749.37	607.375
283	44.896	1
286	1952.71	3099.35
275	118.582	896.814
272	872.702	2208.02
273	666.407	407.816
282	95.799	28.669
47	4890.13	6107.96
48	4186.48	3271.09
52	2281.32	3765.05
65	3904.86	1053.48
393	17947.7	17787.5
115	2072.32	10885.9
171	786.476	1257.13
198	3505.75	1431.32
277	109.334	1
299	146.179	533.316
238	466.67	1052.31
235	218.309	153.11
249	100.445	71.688
269	89.531	236.473
452	129.069	68.061
405	2685.76	1077.68
420	161.438	245.768
157	4187.36	3228.68
136	356.354	305.712
291	47.31	424.419
224	103.106	169.45
270	107.914	624.594
271	66.859	251.058
280	361.122	798.268
203	93.471	60.027
141	367.877	4698.85
466	109.377	97.4
285	258.559	137.08
444	470.652	848.428
468	297.231	672.061
408	105.516	1151.8
410	136.728	162.291
465	641.157	1
460	1068.57	1
401	689.001	195.633
343	9667.98	14883.1
424	250.18	251.499
74	7932.56	8508.13
387	188.759	809.141
195	6665.87	2255.92
152	405.857	390.238
126	472.373	685.411
119	76.114	143.988
390	369.963	603.26
307	76.126	318.243
314	46.3	216.416
321	46.405	1
342	3043.35	3461.04
333	3687.71	23366.6
149	105.999	1
172	5106.9	5841.66
317	467.015	414.638
324	94.405	386.214
388	3695.41	3970.25
329	1	168.42
469	1	95.4
457	17.46	144.939
12	287.334	536.098
5	313.693	1661.45
237	818.769	758.749
449	472.203	39.287
325	336.759	652.135
327	49.537	209.929
340	2018.17	876.529
332	250.199	715.773
450	1	85.058
451	1	98.769
454	248.658	437.787
442	652.962	3050.69
349	143.846	74.432
331	286.244	462.853
42	836.221	2554.49
382	1146.07	1002.3
51	1281.1	1770.59
8	5314.28	4402.78
58	1121.74	2621.42
431	5.357	35.706
434	867.589	674.908
433	2139.9	608.221
87	109.86	244.926
33	33.109	140.629
71	200.044	212.33
95	461.198	666.607
91	2606.04	4305.37
404	27.622	92.878
403	10.461	209.816
415	179.021	162.998
411	1718.43	976.581
425	254.062	188.031
